# Supplementary material for: Comparing Patient Characteristics, Clinical Outcomes, and Biomarkers of Severe Asthma Patients in Taiwan
Source: Biomedicines. 2021 Jul 1;9(7):764. doi: 10.3390/biomedicines9070764 (PMC8301447; doi:10.3390/biomedicines9070764)
Supplement: Supplementary file 1 [file biomedicines-09-00764-s001.zip]

Archive with 1 entries (1 files):
- biomedicines-1244828-supplementary.pdf
